# Supplementary material for: Characterizing the relationship between peak assistance torque and metabolic cost reduction during running with ankle exoskeletons
Source: J Neuroeng Rehabil. 2022 May 12;19:46. doi: 10.1186/s12984-022-01023-5 (PMC9096774; doi:10.1186/s12984-022-01023-5)
Supplement: Supplementary file 3 — Additional file 3. This file provides a subset of the study data for each participant, including raw metabolic rate from validation; net metabolic rate from validation; exoskeleton work and mechanical power from validation; optimal parameters for each peak torque condition from human-in-the-loop optimization; mean parameter set and step size (σ) from each generation of human-in-the-loop optimization; and ordering of validation conditions. Additional data and detailed descriptions of these data are available from the corresponding author on reasonable request. [file 12984_2022_1023_MOESM3_ESM.xlsx]

## Sheet: Raw Metabolic Rate
Raw Steady-State Metabolic Rate
Raw steady-state metabolic rate (W/kg) for each subject and each condition. "Raw" indicates that the metabolic rate of quiet standing has not been subtracted from the measurement. Metabolic rate was normalized to participant body mass.
Subject	Mass (kg)	Condition	Quiet Standing	Normal Shoes	Zero torque	0.2 Nm/kg	0.4 Nm/kg	0.6 Nm/kg	0.8 Nm/kg
1	57.5	Day-by-day	1.76	10.94	12.49	11.31	10.84	10.11	10
		Single day	1.45	10.86	12.32	11.31	10.71	10.25	10.03
		Average	1.61	10.9	12.4	11.31	10.78	10.18	10.01
2	69	Day-by-day	1.83	10.52	11.86	11.46	10.13	9.42	9.43
		Single day	1.89	10.49	11.69	10.93	10.07	9.65	8.98
		Average	1.86	10.51	11.77	11.2	10.1	9.54	9.2
3	84	Day-by-day	1.47	9.86	10.73	10.03	9.57	8.97	8.4
		Single day	1.27	9.65	10.5	9.75	9.19	8.57	8.28
		Average	1.37	9.75	10.61	9.89	9.38	8.77	8.34
Average	70.167	Day-by-day	1.67	10.37	11.58	10.85	10.1	9.43	9.17
		Single day	1.52	10.26	11.39	10.56	9.89	9.38	8.98
		Average	1.6	10.31	11.48	10.71	10	9.41	9.08

## Sheet: Net Metabolic Rate
Net Steady-State Metabolic Rate
Net steady-state metabolic rate (W/kg) for each subject and each running condition. "Net" refers to subtracting the steady-state metabolic rate of quiet standing from that experimental session. Metabolic rate was normalized to participant body mass.
Subject	Mass (kg)	Validation Type	Condition	0.2 Nm/kg	0.4 Nm/kg	0.6 Nm/kg	0.8 Nm/kg
1	57.5	Day-by-day	Normal Shoes	9.15	9.65	8.66	9.25
			Zero Torque	10.56	10.88	10.45	11.01
			Optimized Torque	9.6	9.18	8.17	8.26
		Final Day	Normal Shoes	9.4	x	x	x
			Zero Torque	10.87	x	x	x
			Optimized Torque	9.86	9.26	8.8	8.58
2	69	Day-by-day	Normal Shoes	8.56	8.84	8.75	8.6
			Zero Torque	10.13	10.26	9.77	9.94
			Optimized Torque	9.64	8.37	7.61	7.48
		Final Day	Normal Shoes	8.6	x	x	x
			Zero Torque	9.8	x	x	x
			Optimized Torque	9.04	8.18	7.76	7.08
3	84	Day-by-day	Normal Shoes	8.44	8.32	8.31	8.46
			Zero Torque	9.26	9.17	9.16	9.44
			Optimized Torque	8.59	8.12	7.44	6.94
		Final Day	Normal Shoes	8.38	x	x	x
			Zero Torque	9.22	x	x	x
			Optimized Torque	8.47	7.92	7.3	7
Avg	70.167	Day-by-day	Normal Shoes	8.72	8.94	8.57	8.77
			Zero Torque	9.98	10.1	9.79	10.13
			Optimized Torque	9.28	8.56	7.74	7.56
		Final Day	Normal Shoes	8.79	x	x	x
			Zero Torque	9.96	x	x	x
			Optimized Torque	9.12	8.45	7.95	7.55
		Average	Normal Shoes	8.76	x	x	x
			Zero Torque	9.99	x	x	x
			Optimized Torque	9.2	8.5	7.85	7.56

## Sheet: Exoskeleton Work & Power
Exoskeleton Work and Power
Average exoskeleton work was calculated by integrating the exoskeleton torque over ankle angle during the stance period for each stride, then averaging across all strides. Average exoskeleton power was calculated by dividing average exoskeleton work by the average stride time, as no work was performed during swing. Peak exoskeleton power was calculated as the maximum over an average gait cycle of…
			Average work (J/kg)			Average mechanical power (W/kg)			Peak mechanical power (W/kg)
Subject	Mass (kg)	Peak torque (W/kg)	Day-by-day	Final Day	Average	Day-by-day	Final day	Average	Day-by-day	Final day	Average
1	57.5	0.2	0.103	0.104	0.104	0.142	0.142	0.142	1.9	1.946	1.923
		0.4	0.246	0.233	0.24	0.331	0.31	0.321	4.216	4.073	4.145
		0.6	0.357	0.349	0.353	0.473	0.46	0.466	6.262	6.263	6.262
		0.8	0.488	0.455	0.471	0.635	0.594	0.614	8.414	8.294	8.354
2	69	0.2	0.093	0.097	0.095	0.126	0.131	0.129	1.713	1.723	1.718
		0.4	0.216	0.216	0.216	0.295	0.291	0.293	3.718	3.758	3.738
		0.6	0.313	0.322	0.319	0.432	0.427	0.428	5.64	5.681	5.667
		0.8	0.4	0.442	0.421	0.534	0.579	0.556	7.413	7.684	7.548
3	84	0.2	0.108	0.107	0.108	0.138	0.135	0.136	1.616	1.625	1.62
		0.4	0.239	0.238	0.238	0.297	0.297	0.297	3.455	3.498	3.477
		0.6	0.369	0.372	0.371	0.457	0.457	0.457	5.541	5.519	5.53
		0.8	0.488	0.504	0.496	0.588	0.606	0.597	7.284	7.543	7.413
Average	70.167	0.2	0.101	0.103	0.102	0.135	0.136	0.136	1.743	1.765	1.754
		0.4	0.234	0.229	0.231	0.308	0.299	0.303	3.796	3.776	3.786
		0.6	0.346	0.348	0.348	0.454	0.448	0.451	5.814	5.821	5.82
		0.8	0.459	0.467	0.463	0.586	0.593	0.589	7.703	7.84	7.772

## Sheet: Optimal Parameters
Optimal Parameters
Optimized parameters for each subject for each peak torque condition.
Subject	Mass (kg)	Peak torque condition	Peak torque (Nm)	Peak time (% stance)	Onset Time (% Stance	Off Time (% stance)	# gens
1	57.5	0.2 Nm/kg	11.5	79.48	30.11	100	4
		0.4 Nm/kg	23	80	31.51	100	4
		0.6 Nm/kg	34.5	79.95	18.5	99.95	8
		0.8 Nm/kg	46	79.49	19.17	99.81	16
2	69	0.2 Nm/kg	13.8	77.56	22.86	99.52	4
		0.4 Nm/kg	27.6	79.56	19.8	99.87	4
		0.6 Nm/kg	41.4	80	7.64	100	15
		0.8 Nm/kg	55.2	80	19.41	100	8
3	84	0.2 Nm/kg	16.8	77.7	33.78	99.4	4
		0.4 Nm/kg	33.6	78.97	31.21	99.28	4
		0.6 Nm/kg	50.4	79.73	19.53	100	12
		0.8 Nm/kg	67.2	79.74	15.88	99.99	8
Avg ± SD	70.167	0.2 Nm/kg		78.25	28.92	99.64
				1.07	5.56	0.32
		0.4 Nm/kg		79.51	27.51	99.71
				0.52	6.68	0.38
		0.6 Nm/kg		79.89	15.22	99.98
				0.14	6.59	0.03
		0.8 Nm/kg		79.74	18.15	99.93
				0.26	1.97	0.1
		All		79.35	22.45	99.82
				0.86	7.75	0.26

## Sheet: Human-in-the-Loop Optimization
Human-in-the-Loop Optimization Data
Mean parameters and optimizer step size (σ) from each generation of human-in-the-loop optimization (HILO).
Subject 1							Subject 2							Subject 3
Peak Torque	Gen	σ	Peak time	Onset time	Off Time		Peak Torque	Gen	σ	Peak time	Onset time	Off Time		Peak Torque	Gen	σ	Peak time	Onset time	Off Time
0.8 Nm/kg	1	10	75	25	95		0.6 Nm/kg	1	10	75	25	95		0.6 Nm/kg	1	10	75	25	95
0.8 Nm/kg	2	9.24	77.97	21.72	98.37		0.6 Nm/kg	2	10.18	79.67	22.53	100		0.6 Nm/kg	2	9.73	79.17	26.56	99.17
0.8 Nm/kg	3	8.78	80	23.72	100		0.6 Nm/kg	3	9.1	77.24	18.3	99.6		0.6 Nm/kg	3	9.02	79.12	21	100
0.8 Nm/kg	4	7.74	79.62	19.18	99.62		0.6 Nm/kg	4	8.21	79.99	23.89	100		0.6 Nm/kg	4	8.73	79.34	14.88	99.8
0.8 Nm/kg	5	6.04	79.06	20.44	99.31		0.6 Nm/kg	5	7.51	79.95	16.62	99.95		0.6 Nm/kg	5	6.94	78.99	20.43	99.91
0.8 Nm/kg	6	7.1	79.83	15.73	99.83		0.6 Nm/kg	6	6.23	80	16.81	100		0.6 Nm/kg	6	5.67	79.25	22.39	99.72
0.8 Nm/kg	7	5.84	79.99	20.38	100		0.6 Nm/kg	7	4.76	79.72	16.23	99.72		0.6 Nm/kg	7	4.84	79.36	18.69	99.96
0.8 Nm/kg	8	4.55	80	19.18	100		0.6 Nm/kg	8	4.1	79.22	18.25	99.85		0.6 Nm/kg	8	4.4	79.92	23.04	100
0.8 Nm/kg	9	3.67	80	20.47	100		0.6 Nm/kg	9	4.07	79.97	13.05	99.97		0.6 Nm/kg	9	3.45	79.64	20.74	99.73
0.8 Nm/kg	10	3.35	80	22.33	100		0.6 Nm/kg	10	4.05	79.77	10.95	99.93		0.6 Nm/kg	10	3.41	78.28	20.16	99.63
0.8 Nm/kg	11	2.59	79.87	20.82	99.87		0.6 Nm/kg	11	4.01	78.91	10.38	99.33		0.6 Nm/kg	11	3.33	79.51	17.84	99.74
0.8 Nm/kg	12	2.09	79.95	20.28	99.95		0.6 Nm/kg	12	3.94	78.18	10.07	99.36		0.6 Nm/kg	12	3.16	79.77	17.01	99.85
0.8 Nm/kg	13	1.9	79.66	19.78	99.69		0.6 Nm/kg	13	3.34	78.74	9.55	99.55		0.6 Nm/kg	13	2.68	79.73	19.53	100
0.8 Nm/kg	14	1.7	79.7	19.45	100		0.6 Nm/kg	14	3.24	79.41	7.78	99.88
0.8 Nm/kg	15	1.77	79.26	19.02	99.88		0.6 Nm/kg	15	2.93	79.77	8.32	100
0.8 Nm/kg	16	1.71	79.42	18.55	99.67		0.6 Nm/kg	16	2.65	80	7.64	100
0.8 Nm/kg	17	1.3	79.49	19.17	99.81
Peak Torque	Gen	σ	Peak time	Onset time	Off Time		Peak Torque	Gen	σ	Peak time	Onset time	Off Time		Peak Torque	Gen	σ	Peak time	Onset time	Off Time
0.6 Nm/kg	1	10	79.42	18.55	99.67		0.8 Nm/kg	1	10	80	7.64	100		0.8 Nm/kg	1	10	79.73	19.53	100
0.6 Nm/kg	2	8.25	77.22	17.75	100		0.8 Nm/kg	2	7.92	79.14	9.72	100		0.8 Nm/kg	2	7.75	80	17.92	100
0.6 Nm/kg	3	6.47	77.52	19.13	99.7		0.8 Nm/kg	3	6.91	78.3	13.37	99.78		0.8 Nm/kg	3	6.19	80	16.36	100
0.6 Nm/kg	4	5.2	77.74	17.41	99.09		0.8 Nm/kg	4	6.46	77.12	16.38	99.98		0.8 Nm/kg	4	4.63	80	17.4	100
0.6 Nm/kg	5	4.83	78.48	13.85	99.14		0.8 Nm/kg	5	5.63	78.92	16.5	99.26		0.8 Nm/kg	5	4.15	79.35	14.61	99.76
0.6 Nm/kg	6	4.11	78.87	14.8	99.75		0.8 Nm/kg	6	4.96	79.35	17.72	100		0.8 Nm/kg	6	3.85	78.91	13.2	100
0.6 Nm/kg	7	4.3	79.81	10.89	99.81		0.8 Nm/kg	7	4.93	79.31	21.4	100		0.8 Nm/kg	7	3.22	79.07	16.05	99.8
0.6 Nm/kg	8	3.93	79.83	16.09	99.83		0.8 Nm/kg	8	4.53	79.91	14.72	100		0.8 Nm/kg	8	2.9	79.25	17.55	99.8
0.6 Nm/kg	9	3.8	79.95	18.5	99.95		0.8 Nm/kg	9	4	80	19.41	100		0.8 Nm/kg	9	2.51	79.74	15.88	99.99
Peak Torque	Gen	σ	Peak time	Onset time	Off Time		Peak Torque	Gen	σ	Peak time	Onset time	Off Time		Peak Torque	Gen	σ	Peak time	Onset time	Off Time
0.4 Nm/kg	1	10	79.95	18.5	99.95		0.4 Nm/kg	1	10	80	7.64	100		0.4 Nm/kg	1	10	79.73	19.53	99.99
0.4 Nm/kg	2	9.59	79.95	29.75	99.95		0.4 Nm/kg	2	8.72	76.5	7.14	99.97		0.4 Nm/kg	2	10.29	79.9	33.94	100
0.4 Nm/kg	3	9.26	79.87	34.87	99.87		0.4 Nm/kg	3	7.01	79.63	6.66	100		0.4 Nm/kg	3	9.49	80	35.2	100
0.4 Nm/kg	4	9.16	76.34	36.9	100		0.4 Nm/kg	4	7.95	79.63	18.27	99.94		0.4 Nm/kg	4	8.33	77.72	23.87	99.98
0.4 Nm/kg	5	7.38	80	31.51	100		0.4 Nm/kg	5	7.86	79.56	19.8	99.87		0.4 Nm/kg	5	6.96	78.97	31.21	99.28
Peak Torque	Gen	σ	Peak time	Onset time	Off Time		Peak Torque	Gen	σ	Peak time	Onset time	Off Time		Peak Torque	Gen	σ	Peak time	Onset time	Off Time
0.2 Nm/kg	1	10	80	31.51	100		0.2 Nm/kg	1	10	79.56	19.8	100		0.2 Nm/kg	1	10	78.97	31.21	99.28
0.2 Nm/kg	2	7.96	78.7	32.2	99.41		0.2 Nm/kg	2	7.78	79.69	17.95	100		0.2 Nm/kg	2	8.04	78.91	28.16	100
0.2 Nm/kg	3	6.63	78.41	28.66	99.73		0.2 Nm/kg	3	6.7	79.02	14.26	99.74		0.2 Nm/kg	3	6.77	79.45	33.44	99.82
0.2 Nm/kg	4	5.47	79.9	31.49	100		0.2 Nm/kg	4	6.37	76.33	14.43	99.96		0.2 Nm/kg	4	5.49	79.41	33.78	99.83
0.2 Nm/kg	5	4.25	79.48	30.11	100		0.2 Nm/kg	5	6.43	77.56	22.86	99.52		0.2 Nm/kg	5	4.89	77.7	33.78	99.4

## Sheet: Validation Order
Validation Order
Full list of validation conditions and the ordering for each participant. NS = normal shoes, ZT = zero torque, OT = optimized torque (0.2, 0.4, 0.6, 0.2 indicate optimized torque with associated peak magnitude in Nm/kg).
Subject 1
Session	Peak Torque	Generations	Validation	Notes
1	0.8 Nm/kg	4	NS, ZT, OT // OT, ZT, NS
2	0.8 Nm/kg	4	OT, ZT, NS // NS, ZT, OT
3	0.8 Nm/kg	4	NS, ZT, OT // OT, ZT, NS
4	0.8 Nm/kg	4	OT, ZT, NS // NS, ZT, OT
5	0.6 Nm/kg	4	NS, OT, ZT // ZT, OT, NS
6	0.6 Nm/kg	4	OT, ZT, NS // NS, ZT, OT
7	0.4 Nm/kg	4	OT, ZT, NS // NS, ZT, OT
8	0.2 Nm/kg	4	ZT, OT, NS // NS, OT, ZT
9	Final Validation	N/A	NS, 0.8, 0.2, 0.6, 0.4, ZT // ZT, 0.4, 0.6, 0.2, 0.8, NS	Random order of torque conditions
Subject 2
Session	Peak Torque	Generations	Validation	Notes
1	0.6 Nm/kg	4	OT, ZT, NS // NS, ZT, OT
2	0.6 Nm/kg	4	ZT, OT, NS // NS, OT, ZT
3	0.6 Nm/kg	3	N/A	Pressure sensor broke, could not perform validation
4	0.6 Nm/kg	4	NS, ZT, OT // OT, ZT, NS
5	0.8 Nm/kg	4	OT, ZT, NS // NS, ZT, OT
6	0.8 Nm/kg	4	NS, OT, ZT // ZT, OT, NS
7	0.4 Nm/kg	4	OT, ZT, NS // NS, ZT, OT
8	0.2 Nm/kg	4	NS, OT, ZT // ZT, OT, NS
9	Final Validation	N/A	NS, 0.2, 0.4, 0.6, 0.8, ZT // ZT, 0.8, 0.6, 0.4, 0.2, NS	Ramp order of torque conditions
Subject 3
Session	Peak Torque	Generations	Validation	Notes
1	0.6 Nm/kg	4	OT, ZT, NS	Single-direction validation due to participant time constraints
2	0.6 Nm/kg	4	N/A	No validation due to participant time constraints
3	0.6 Nm/kg	4	NS, ZT, OT // OT, ZT, NS
4	0.8 Nm/kg	4	N/A	No validation due to participant time constraints
5	0.8 Nm/kg	4	ZT, OT, NS // NS, OT, ZT
6	0.4 Nm/kg	4	NS, OT, ZT // ZT, OT, NS
7	0.2 Nm/kg	4	ZT, OT, NS // NS, OT, ZT
8	Final Validation	N/A	NS, 0.2, 0.4, 0.6, 0.8, ZT // ZT, 0.8, 0.6, 0.4, 0.2, NS	Ramp order of torque condition
